# Supplementary material for: Novel Bovine Serum Albumin-Decorated–Nanostructured Lipid Carriers Able to Modulate Apoptosis and Cell-Cycle Response in Ovarian, Breast, and Colon Tumoral Cells
Source: Pharmaceutics. 2023 Apr 2;15(4):1125. doi: 10.3390/pharmaceutics15041125 (PMC10144507; doi:10.3390/pharmaceutics15041125)
Supplement: Supplementary file 1 [file pharmaceutics-15-01125-s001.zip]

Archive with 1 entries (1 files):
- pharmaceutics-2248887-supplementary.pdf
